# Supplementary material for: Cryo-EM structure of the CBC-ALYREF complex
Source: eLife. 2024 Sep 16;12:RP91432. doi: 10.7554/eLife.91432 (PMC11405014; doi:10.7554/eLife.91432)
Supplement: Figure 4—source data 2. [file elife-91432-fig4-data2.zip]

Archive with 6 entries (5 files):
- Figure 4-source data 2/
- __MACOSX/._Figure 4-source data 2
- Figure 4-source data 2/Figure4B_original_gel.png
- __MACOSX/Figure 4-source data 2/._Figure4B_original_gel.png
- Figure 4-source data 2/Figure4B_gel_with_label.pdf
- __MACOSX/Figure 4-source data 2/._Figure4B_gel_with_label.pdf
